# Supplementary material for: Airborne LTA Nanozeolites Characterization during the Manufacturing Process and External Sources Interaction with the Workplace Background
Source: Nanomaterials (Basel). 2022 Apr 24;12(9):1448. doi: 10.3390/nano12091448 (PMC9104400; doi:10.3390/nano12091448)
Supplement: Supplementary file 1 [file nanomaterials-12-01448-s001.zip]

Archive with 1 entries (1 files):
- nanomaterials-1600716-supplementary.pdf
